# Supplementary material for: A new record of critically endangered Saussurea bogedaensis (Asteraceae) from Dzungarian Gobi, Mongolia
Source: PhytoKeys. 2020 Sep 8;160:109–21. doi: 10.3897/phytokeys.160.55603 (PMC7492186; doi:10.3897/phytokeys.160.55603)
Supplement: XML Treatment for Saussurea bogedaensis [file phytokeys.160.55603-treatment1.xml]

<!DOCTYPE tp:taxon-treatment
  PUBLIC "-//TaxonX//DTD Taxonomic Treatment Publishing DTD v0 20100105//EN" "tax-treatment-NSO.dtd">
<tp:taxon-treatment xmlns:tp="http://www.plazi.org/taxpub"><tp:treatment-meta><kwd-group><label>Taxon classification</label><kwd><named-content xmlns:xlink="http://www.w3.org/1999/xlink" content-type="kingdom">Plantae</named-content></kwd></kwd-group><mixed-citation publication-type="journal"><person-group><name><surname>Baasanmunkh</surname><given-names>Shukherdorj</given-names></name><name><surname>Nyamgerel</surname><given-names>Nudkhuu</given-names></name><name><surname>Bayarmaa</surname><given-names>Gun-Aajav</given-names></name><name><surname>Oyuntsetseg</surname><given-names>Batlai</given-names></name><name><surname>Oyundelger</surname><given-names>Khurelpurev</given-names></name><name><surname>Choi</surname><given-names>Hyeok Jae</given-names></name></person-group><article-title>A new record of critically endangered <italic><tp:taxon-name><tp:taxon-name-part taxon-name-part-type="genus" reg="Saussurea">Saussurea</tp:taxon-name-part> <tp:taxon-name-part taxon-name-part-type="species" reg="bogedaensis">bogedaensis</tp:taxon-name-part></tp:taxon-name></italic> (<tp:taxon-name><tp:taxon-name-part taxon-name-part-type="family">Asteraceae</tp:taxon-name-part></tp:taxon-name>) from Dzungarian Gobi, Mongolia</article-title><source>PhytoKeys</source><day>08</day><month>9</month><year>2020</year><volume>160</volume><fpage>109</fpage><lpage>121</lpage><pub-id pub-id-type="doi">10.3897/phytokeys.160.55603</pub-id></mixed-citation></tp:treatment-meta><tp:nomenclature><tp:taxon-name><object-id xmlns:xlink="http://www.w3.org/1999/xlink" content-type="arpha" xlink:type="simple">91F2AB3A-C282-5ED2-89CF-FD4BDD7DA7B3</object-id>
              <tp:taxon-name-part taxon-name-part-type="genus" reg="Saussurea">Saussurea</tp:taxon-name-part>
              <tp:taxon-name-part taxon-name-part-type="species" reg="bogedaensis">bogedaensis</tp:taxon-name-part>
            </tp:taxon-name><tp:taxon-authority>Yu J.Wang &amp; J.Chen, PloS ONE 13(7): e0199416 (12) (2018)</tp:taxon-authority><xref ref-type="fig" rid="F1">Figs 1</xref><xref ref-type="fig" rid="F3">, 3</xref></tp:nomenclature><tp:treatment-sec sec-type="Morphological identification" id="SECID0ESMAG"><title>Morphological identification.</title><p><italic><tp:taxon-name><tp:taxon-name-part taxon-name-part-type="genus" reg="Saussurea">Saussurea</tp:taxon-name-part> <tp:taxon-name-part taxon-name-part-type="species" reg="bogedaensis">bogedaensis</tp:taxon-name-part></tp:taxon-name></italic> (Fig. <xref ref-type="fig" rid="F1">1</xref>) was recently discovered on Bogeda <abbrev xmlns:xlink="http://www.w3.org/1999/xlink" xlink:title="Mountain" id="ABBRID0EHNAG" xlink:type="simple">Mt</abbrev> in Xinjiang, China by <xref ref-type="bibr" rid="B4">Chen and Wang (2018)</xref> (Fig. <xref ref-type="fig" rid="F3">3</xref>). This species is very similar to <italic><tp:taxon-name><tp:taxon-name-part taxon-name-part-type="genus" reg="Saussurea">S.</tp:taxon-name-part> <tp:taxon-name-part taxon-name-part-type="species" reg="involucrata">involucrata</tp:taxon-name-part></tp:taxon-name></italic> and <italic><tp:taxon-name><tp:taxon-name-part taxon-name-part-type="genus" reg="Saussurea">S.</tp:taxon-name-part> <tp:taxon-name-part taxon-name-part-type="species" reg="orgaadayi">orgaadayi</tp:taxon-name-part></tp:taxon-name></italic> (Fig. <xref ref-type="fig" rid="F2">2</xref>), but several morphological characteristics of the bracts, involucres and phyllaries differentiate them (<xref ref-type="bibr" rid="B4">Chen and Wang 2018</xref>). In particular, <italic><tp:taxon-name><tp:taxon-name-part taxon-name-part-type="genus" reg="Saussurea">S.</tp:taxon-name-part> <tp:taxon-name-part taxon-name-part-type="species" reg="bogedaensis">bogedaensis</tp:taxon-name-part></tp:taxon-name></italic> differs by having elliptic, apically obtuse stem leaves (Fig. <xref ref-type="fig" rid="F1">1C</xref>) vs. lanceolate, long-acuminate stem leaves in <italic><tp:taxon-name><tp:taxon-name-part taxon-name-part-type="genus" reg="Saussurea">S.</tp:taxon-name-part> <tp:taxon-name-part taxon-name-part-type="species" reg="orgaadayi">orgaadayi</tp:taxon-name-part></tp:taxon-name></italic> (Fig. <xref ref-type="fig" rid="F2">2A</xref>); dirty white pappus colour (Fig. <xref ref-type="fig" rid="F1">1D</xref>) vs. straw-coloured pappi in <italic><tp:taxon-name><tp:taxon-name-part taxon-name-part-type="genus" reg="Saussurea">S.</tp:taxon-name-part> <tp:taxon-name-part taxon-name-part-type="species" reg="orgaadayi">orgaadayi</tp:taxon-name-part></tp:taxon-name></italic> (Fig. <xref ref-type="fig" rid="F2">2D</xref>); densely pubescent phyllaries (Fig. <xref ref-type="fig" rid="F1">1E</xref>) vs. glabrous phyllaries in <italic><tp:taxon-name><tp:taxon-name-part taxon-name-part-type="genus" reg="Saussurea">S.</tp:taxon-name-part> <tp:taxon-name-part taxon-name-part-type="species" reg="involucrata">involucrata</tp:taxon-name-part></tp:taxon-name></italic>; and campanulate involucres in <italic><tp:taxon-name><tp:taxon-name-part taxon-name-part-type="genus" reg="Saussurea">S.</tp:taxon-name-part> <tp:taxon-name-part taxon-name-part-type="species" reg="bogedaensis">bogedaensis</tp:taxon-name-part></tp:taxon-name></italic> vs. hemispherical involucres in <italic><tp:taxon-name><tp:taxon-name-part taxon-name-part-type="genus" reg="Saussurea">S.</tp:taxon-name-part> <tp:taxon-name-part taxon-name-part-type="species" reg="involucrata">involucrata</tp:taxon-name-part></tp:taxon-name></italic>.</p><fig id="F1" position="float" orientation="portrait"><object-id xmlns:xlink="http://www.w3.org/1999/xlink" content-type="doi" xlink:type="simple">10.3897/phytokeys.160.55603.figure1</object-id><object-id xmlns:xlink="http://www.w3.org/1999/xlink" content-type="arpha" xlink:type="simple">173BAD52-3B0A-513E-8401-F37C54D8D67B</object-id><label>Figure 1.</label><caption><p><italic><tp:taxon-name><tp:taxon-name-part taxon-name-part-type="genus" reg="Saussurea">Saussurea</tp:taxon-name-part> <tp:taxon-name-part taxon-name-part-type="species" reg="bogedaensis">bogedaensis</tp:taxon-name-part></tp:taxon-name></italic> in Buduun Khargait river, Baitag Bogd <abbrev xmlns:xlink="http://www.w3.org/1999/xlink" xlink:title="Mountain" id="ABBRID0E1RAG" xlink:type="simple">Mt</abbrev>, Uyench sum, Khovd Province, Mongolia. <bold>A</bold> general habit in Baitag Bogd <abbrev xmlns:xlink="http://www.w3.org/1999/xlink" xlink:title="Mountain" id="ABBRID0EASAG" xlink:type="simple">Mt</abbrev>, <abbrev xmlns:xlink="http://www.w3.org/1999/xlink" xlink:title="Dzungarian Gobi" id="ABBRID0EESAG" xlink:type="simple">DzG</abbrev> region <bold>B</bold> fruiting <bold>C</bold> leaves <bold>D</bold> pappus <bold>E</bold> phyllaries. Photos: 28 July 2019, Sh. Baasanmunkh.</p></caption><graphic xmlns:xlink="http://www.w3.org/1999/xlink" xlink:href="phytokeys-160-109-g001.jpg" position="float" orientation="portrait" xlink:type="simple" id="oo_450534.jpg"><uri content-type="original_file" xlink:type="simple">https://binary.pensoft.net/fig/450534</uri></graphic></fig><fig id="F2" position="float" orientation="portrait"><object-id xmlns:xlink="http://www.w3.org/1999/xlink" content-type="doi" xlink:type="simple">10.3897/phytokeys.160.55603.figure2</object-id><object-id xmlns:xlink="http://www.w3.org/1999/xlink" content-type="arpha" xlink:type="simple">040D52AB-29D3-5E88-8C6C-F309729DF010</object-id><label>Figure 2.</label><caption><p><italic><tp:taxon-name><tp:taxon-name-part taxon-name-part-type="genus" reg="Saussurea">Saussurea</tp:taxon-name-part> <tp:taxon-name-part taxon-name-part-type="species" reg="orgaadayi">orgaadayi</tp:taxon-name-part></tp:taxon-name></italic> in Khukh Nuur, Munkhkhairkhan sum, Khovd Province, Mongolia <bold>A</bold> general habit in Munkhkhairkhan <abbrev xmlns:xlink="http://www.w3.org/1999/xlink" xlink:title="Mountain" id="ABBRID0EKTAG" xlink:type="simple">Mt</abbrev>, <abbrev xmlns:xlink="http://www.w3.org/1999/xlink" xlink:title="Mongolian Altai" id="ABBRID0EOTAG" xlink:type="simple">MA</abbrev> region <bold>B</bold> fruiting <bold>C</bold> flowering <bold>D</bold> pappus <bold>E</bold> phyllaries. Photos: 29 July 2016, B. Oyuntsetseg (<bold>A, C</bold>) Sh. Baasanmunkh (<bold>B, D, E</bold>).</p></caption><graphic xmlns:xlink="http://www.w3.org/1999/xlink" xlink:href="phytokeys-160-109-g002.jpg" position="float" orientation="portrait" xlink:type="simple" id="oo_450535.jpg"><uri content-type="original_file" xlink:type="simple">https://binary.pensoft.net/fig/450535</uri></graphic></fig><fig id="F3" position="float" orientation="portrait"><object-id xmlns:xlink="http://www.w3.org/1999/xlink" content-type="doi" xlink:type="simple">10.3897/phytokeys.160.55603.figure3</object-id><object-id xmlns:xlink="http://www.w3.org/1999/xlink" content-type="arpha" xlink:type="simple">327FC8A2-EBB3-5183-876A-9947473C44B6</object-id><label>Figure 3.</label><caption><p>Distribution of <italic><tp:taxon-name><tp:taxon-name-part taxon-name-part-type="genus" reg="Saussurea">S.</tp:taxon-name-part> <tp:taxon-name-part taxon-name-part-type="species" reg="bogedaensis">bogedaensis</tp:taxon-name-part></tp:taxon-name></italic> (red dots), <italic><tp:taxon-name><tp:taxon-name-part taxon-name-part-type="genus" reg="Saussurea">S.</tp:taxon-name-part> <tp:taxon-name-part taxon-name-part-type="species" reg="involucrata">involucrata</tp:taxon-name-part></tp:taxon-name></italic> (blue dots) and <italic><tp:taxon-name><tp:taxon-name-part taxon-name-part-type="genus" reg="Saussurea">S.</tp:taxon-name-part> <tp:taxon-name-part taxon-name-part-type="species" reg="orgaadayi">orgaadayi</tp:taxon-name-part></tp:taxon-name></italic> (green dots) in Mongolia, Russia and Chinese Tien-Shan <abbrev xmlns:xlink="http://www.w3.org/1999/xlink" xlink:title="Mountains" id="ABBRID0EMVAG" xlink:type="simple">Mts</abbrev> based on field surveys and herbarium materials as well as specimens from China based on the publications of <xref ref-type="bibr" rid="B4">Chen and Wang (2018)</xref> and <xref ref-type="bibr" rid="B6">Chen et al. (2019)</xref>. Region numbers on the Mongolian map are phytogeographical regions according to <xref ref-type="bibr" rid="B10">Grubov (1982)</xref>: 6 – Khovd, 7 – Mongolian Altai, 10 – Depression of Great Lakes and 14 – Dzungarian Gobi.</p></caption><graphic xmlns:xlink="http://www.w3.org/1999/xlink" xlink:href="phytokeys-160-109-g003.jpg" position="float" orientation="portrait" xlink:type="simple" id="oo_450536.jpg"><uri content-type="original_file" xlink:type="simple">https://binary.pensoft.net/fig/450536</uri></graphic></fig></tp:treatment-sec><tp:treatment-sec sec-type="Genetic identification" id="SECID0EBWAG"><title>Genetic identification.</title><p>The combined sequence dataset consisted of 15 samples, including the outgroup, <italic><tp:taxon-name><tp:taxon-name-part taxon-name-part-type="genus" reg="Jurinea">Jurinea</tp:taxon-name-part> <tp:taxon-name-part taxon-name-part-type="species" reg="multiflora">multiflora</tp:taxon-name-part></tp:taxon-name></italic>. The sequence dataset comprised 2,315 characteristics, of which 20 were parsimony-informative, 108 were variable and 2,169 were constant. The gene boundaries on the ITS – <italic>trnK</italic> – <italic>trnH-psbA</italic> – <italic>rbcL</italic> multi-locus alignment were as follows: ITS: 1–656, <italic>trnK</italic>: 657–1,284, <italic>trnH-psbA</italic>: 1,285–1,680 and <italic>rbcL</italic>: 1,681–2,315. The final <abbrev xmlns:xlink="http://www.w3.org/1999/xlink" xlink:title="Maximum Likelihood" id="ABBRID0E5WAG" xlink:type="simple">ML</abbrev> optimisation likelihood of <abbrev xmlns:xlink="http://www.w3.org/1999/xlink" xlink:title="Maximum Likelihood" id="ABBRID0ECXAG" xlink:type="simple">ML</abbrev> analysis was: Inl = -3650.7353. A single most parsimonious tree was generated by <abbrev xmlns:xlink="http://www.w3.org/1999/xlink" xlink:title="Maximum Parsimony" id="ABBRID0EGXAG" xlink:type="simple">MP</abbrev> analysis with a tree length of 105 steps, consistency index: 1.0, retention index: 1.0 and composite index: 1.0. The <abbrev xmlns:xlink="http://www.w3.org/1999/xlink" xlink:title="Bayesian Inference" id="ABBRID0EKXAG" xlink:type="simple">BI</abbrev> phylogeny, including <abbrev xmlns:xlink="http://www.w3.org/1999/xlink" xlink:title="Bayesian Inference" id="ABBRID0EOXAG" xlink:type="simple">BI</abbrev> posterior probability values, as well as <abbrev xmlns:xlink="http://www.w3.org/1999/xlink" xlink:title="Maximum Likelihood" id="ABBRID0ESXAG" xlink:type="simple">ML</abbrev> and <abbrev xmlns:xlink="http://www.w3.org/1999/xlink" xlink:title="Maximum Parsimony" id="ABBRID0EWXAG" xlink:type="simple">MP</abbrev> bootstrap support values, are provided in Fig. <xref ref-type="fig" rid="F4">4</xref>.</p><fig id="F4" position="float" orientation="portrait"><object-id xmlns:xlink="http://www.w3.org/1999/xlink" content-type="doi" xlink:type="simple">10.3897/phytokeys.160.55603.figure4</object-id><object-id xmlns:xlink="http://www.w3.org/1999/xlink" content-type="arpha" xlink:type="simple">1A71823A-3CEF-586D-9D81-3E75DA73C576</object-id><label>Figure 4.</label><caption><p>Phylogenetic tree based on concatenated sequence alignments of nrDNA (ITS) and cpDNA (<italic>trnK</italic>, <italic>trnH-psbA</italic>, and <italic>rbcL</italic>) regions. Bayesian Inference (<abbrev xmlns:xlink="http://www.w3.org/1999/xlink" xlink:title="Bayesian Inference" id="ABBRID0EMYAG" xlink:type="simple">BI</abbrev>) posterior probability support values above 90% (bold), Maximum Likelihood (<abbrev xmlns:xlink="http://www.w3.org/1999/xlink" xlink:title="Maximum Likelihood" id="ABBRID0EQYAG" xlink:type="simple">ML</abbrev>) and Maximum Parsimony (<abbrev xmlns:xlink="http://www.w3.org/1999/xlink" xlink:title="Maximum Parsimony" id="ABBRID0EUYAG" xlink:type="simple">MP</abbrev>) bootstrap support values above 70% are shown in the branches in the following order <bold><abbrev xmlns:xlink="http://www.w3.org/1999/xlink" xlink:title="Bayesian Inference" id="ABBRID0EZYAG" xlink:type="simple">BI</abbrev></bold>/<abbrev xmlns:xlink="http://www.w3.org/1999/xlink" xlink:title="Maximum Likelihood" id="ABBRID0E4YAG" xlink:type="simple">ML</abbrev>/<abbrev xmlns:xlink="http://www.w3.org/1999/xlink" xlink:title="Maximum Parsimony" id="ABBRID0EBZAG" xlink:type="simple">MP</abbrev>. The new samples of <italic><tp:taxon-name><tp:taxon-name-part taxon-name-part-type="genus" reg="Saussurea">S.</tp:taxon-name-part> <tp:taxon-name-part taxon-name-part-type="species" reg="bogedaensis">bogedaensis</tp:taxon-name-part></tp:taxon-name></italic> and <italic><tp:taxon-name><tp:taxon-name-part taxon-name-part-type="genus" reg="Saussurea">S.</tp:taxon-name-part> <tp:taxon-name-part taxon-name-part-type="species" reg="orgaadayi">orgaadayi</tp:taxon-name-part></tp:taxon-name></italic> originated from Mongolia are in red and black bolds, respectively.</p></caption><graphic xmlns:xlink="http://www.w3.org/1999/xlink" xlink:href="phytokeys-160-109-g004.jpg" position="float" orientation="portrait" xlink:type="simple" id="oo_450537.jpg"><uri content-type="original_file" xlink:type="simple">https://binary.pensoft.net/fig/450537</uri></graphic></fig><p>Our genetic identification revealed a similar topology to that of <xref ref-type="bibr" rid="B4">Chen and Wang (2018)</xref> and confirms each distinct clade of <italic><tp:taxon-name><tp:taxon-name-part taxon-name-part-type="genus" reg="Saussurea">S.</tp:taxon-name-part> <tp:taxon-name-part taxon-name-part-type="species" reg="bogedaensis">bogedaensis</tp:taxon-name-part></tp:taxon-name></italic>, <italic><tp:taxon-name><tp:taxon-name-part taxon-name-part-type="genus" reg="Saussurea">S.</tp:taxon-name-part> <tp:taxon-name-part taxon-name-part-type="species" reg="involucrata">involucrata</tp:taxon-name-part></tp:taxon-name></italic> and <italic><tp:taxon-name><tp:taxon-name-part taxon-name-part-type="genus" reg="Saussurea">S.</tp:taxon-name-part> <tp:taxon-name-part taxon-name-part-type="species" reg="orgaadayi">orgaadayi</tp:taxon-name-part></tp:taxon-name></italic>, respectively (Fig. <xref ref-type="fig" rid="F4">4</xref>). Three individuals of newly-revealed <italic><tp:taxon-name><tp:taxon-name-part taxon-name-part-type="genus" reg="Saussurea">Saussurea</tp:taxon-name-part></tp:taxon-name></italic> specimens from Baitag Bogd <abbrev xmlns:xlink="http://www.w3.org/1999/xlink" xlink:title="Mountain" id="ABBRID0ES2AG" xlink:type="simple">Mt</abbrev> formed one cluster with the Chinese <italic><tp:taxon-name><tp:taxon-name-part taxon-name-part-type="genus" reg="Saussurea">S.</tp:taxon-name-part> <tp:taxon-name-part taxon-name-part-type="species" reg="bogedaensis">bogedaensis</tp:taxon-name-part></tp:taxon-name></italic> with high support: <abbrev xmlns:xlink="http://www.w3.org/1999/xlink" xlink:title="Bayesian Inference" id="ABBRID0EB3AG" xlink:type="simple">BI</abbrev>/<abbrev xmlns:xlink="http://www.w3.org/1999/xlink" xlink:title="Maximum Likelihood" id="ABBRID0EF3AG" xlink:type="simple">ML</abbrev>/<abbrev xmlns:xlink="http://www.w3.org/1999/xlink" xlink:title="Maximum Parsimony" id="ABBRID0EJ3AG" xlink:type="simple">MP</abbrev> = 1/100/99. Additionally, sequence divergence amongst the three species was 0–0.002% in our <italic><tp:taxon-name><tp:taxon-name-part taxon-name-part-type="genus" reg="Saussurea">S.</tp:taxon-name-part> <tp:taxon-name-part taxon-name-part-type="species" reg="bogedaensis">bogedaensis</tp:taxon-name-part></tp:taxon-name></italic> specimens, whereas there was 3.02% sequence divergence in <italic><tp:taxon-name><tp:taxon-name-part taxon-name-part-type="genus" reg="Saussurea">S.</tp:taxon-name-part> <tp:taxon-name-part taxon-name-part-type="species" reg="involucrata">involucrata</tp:taxon-name-part></tp:taxon-name></italic> and 2.04% sequence divergence in <italic><tp:taxon-name><tp:taxon-name-part taxon-name-part-type="genus" reg="Saussurea">S.</tp:taxon-name-part> <tp:taxon-name-part taxon-name-part-type="species" reg="orgaadayi">orgaadayi</tp:taxon-name-part></tp:taxon-name></italic>. Sequence alignment revealed that the Mongolian and Chinese <italic><tp:taxon-name><tp:taxon-name-part taxon-name-part-type="genus" reg="Saussurea">S.</tp:taxon-name-part> <tp:taxon-name-part taxon-name-part-type="species" reg="bogedaensis">bogedaensis</tp:taxon-name-part></tp:taxon-name></italic> share several specific nucleotide residues that are different from those of other <italic><tp:taxon-name><tp:taxon-name-part taxon-name-part-type="genus" reg="Saussurea">Saussurea</tp:taxon-name-part></tp:taxon-name></italic> species (Fig. <xref ref-type="fig" rid="F5">5</xref>). The other three samples (Fig. <xref ref-type="fig" rid="F2">2</xref>) from Munkhkhairkhan <abbrev xmlns:xlink="http://www.w3.org/1999/xlink" xlink:title="Mountain" id="ABBRID0EI5AG" xlink:type="simple">Mt</abbrev> in the <abbrev xmlns:xlink="http://www.w3.org/1999/xlink" xlink:title="Mongolian Altai" id="ABBRID0EM5AG" xlink:type="simple">MA</abbrev> region clustered with <italic><tp:taxon-name><tp:taxon-name-part taxon-name-part-type="genus" reg="Saussurea">S.</tp:taxon-name-part> <tp:taxon-name-part taxon-name-part-type="species" reg="orgaadayi">orgaadayi</tp:taxon-name-part></tp:taxon-name></italic> from China (<abbrev xmlns:xlink="http://www.w3.org/1999/xlink" xlink:title="Bayesian Inference" id="ABBRID0E25AG" xlink:type="simple">BI</abbrev>/<abbrev xmlns:xlink="http://www.w3.org/1999/xlink" xlink:title="Maximum Likelihood" id="ABBRID0E65AG" xlink:type="simple">ML</abbrev>/<abbrev xmlns:xlink="http://www.w3.org/1999/xlink" xlink:title="Maximum Parsimony" id="ABBRID0ED6AG" xlink:type="simple">MP</abbrev> = 1/100/99). Therefore, our study proves that the <italic><tp:taxon-name><tp:taxon-name-part taxon-name-part-type="genus" reg="Saussurea">Saussurea</tp:taxon-name-part></tp:taxon-name></italic> samples from the <abbrev xmlns:xlink="http://www.w3.org/1999/xlink" xlink:title="Dzungarian Gobi" id="ABBRID0EO6AG" xlink:type="simple">DzG</abbrev> and <abbrev xmlns:xlink="http://www.w3.org/1999/xlink" xlink:title="Mongolian Altai" id="ABBRID0ES6AG" xlink:type="simple">MA</abbrev> regions are <italic><tp:taxon-name><tp:taxon-name-part taxon-name-part-type="genus" reg="Saussurea">S.</tp:taxon-name-part> <tp:taxon-name-part taxon-name-part-type="species" reg="bogedaensis">bogedaensis</tp:taxon-name-part></tp:taxon-name></italic> (Fig. <xref ref-type="fig" rid="F1">1</xref>) and <italic><tp:taxon-name><tp:taxon-name-part taxon-name-part-type="genus" reg="Saussurea">S.</tp:taxon-name-part> <tp:taxon-name-part taxon-name-part-type="species" reg="orgaadayi">orgaadayi</tp:taxon-name-part></tp:taxon-name></italic> (Fig. <xref ref-type="fig" rid="F2">2</xref>), respectively. Our genetic results provide only the genetic differences between the three related species in the subg. <tp:taxon-name><tp:taxon-name-part taxon-name-part-type="genus" reg="Saussurea"/><tp:taxon-name-part taxon-name-part-type="subgenus" reg="Amphilaena">Amphilaena</tp:taxon-name-part></tp:taxon-name> and not a true phylogeny of all related <italic><tp:taxon-name><tp:taxon-name-part taxon-name-part-type="genus" reg="Saussurea">Saussurea</tp:taxon-name-part></tp:taxon-name></italic> species.</p><fig id="F5" position="float" orientation="portrait"><object-id xmlns:xlink="http://www.w3.org/1999/xlink" content-type="doi" xlink:type="simple">10.3897/phytokeys.160.55603.figure5</object-id><object-id xmlns:xlink="http://www.w3.org/1999/xlink" content-type="arpha" xlink:type="simple">9C863157-AB64-563B-8F36-302E07F5B4CA</object-id><label>Figure 5.</label><caption><p>Multiple sequence alignment of combined <abbrev xmlns:xlink="http://www.w3.org/1999/xlink" xlink:title="nuclear ribosomal" id="ABBRID0EMBBG" xlink:type="simple">nr</abbrev> DNA (ITS) and cpDNA (<italic>trnK</italic>, <italic>trnH-psbA</italic> and <italic>rbcL</italic>) sequences. ITS region shows more differences than cpDNA regions amongst those closely related species. (*) – no differences found between species.</p></caption><graphic xmlns:xlink="http://www.w3.org/1999/xlink" xlink:href="phytokeys-160-109-g005.jpg" position="float" orientation="portrait" xlink:type="simple" id="oo_450538.jpg"><uri content-type="original_file" xlink:type="simple">https://binary.pensoft.net/fig/450538</uri></graphic></fig></tp:treatment-sec><tp:treatment-sec sec-type="distribution" id="SECID0E2BBG"><title>General distribution and habitat.</title><p>Mongolia (Dzungarian Gobi, Baitag Bogd <abbrev xmlns:xlink="http://www.w3.org/1999/xlink" xlink:title="Mountain" id="ABBRID0EBCBG" xlink:type="simple">Mt</abbrev>) and China (Xinjiang, Bogeda <abbrev xmlns:xlink="http://www.w3.org/1999/xlink" xlink:title="Mountain" id="ABBRID0EFCBG" xlink:type="simple">Mt</abbrev>). In Mongolia, <italic><tp:taxon-name><tp:taxon-name-part taxon-name-part-type="genus" reg="Saussurea">S.</tp:taxon-name-part> <tp:taxon-name-part taxon-name-part-type="species" reg="bogedaensis">bogedaensis</tp:taxon-name-part></tp:taxon-name></italic> grows on high mountain rocky slopes, screes, boulders and river banks in the alpine belt at altitudes of 2400–3300 m a.s.l. This species is closely related to <italic><tp:taxon-name><tp:taxon-name-part taxon-name-part-type="genus" reg="Saussurea">S.</tp:taxon-name-part> <tp:taxon-name-part taxon-name-part-type="species" reg="involucrata">involucrata</tp:taxon-name-part></tp:taxon-name></italic> and <italic><tp:taxon-name><tp:taxon-name-part taxon-name-part-type="genus" reg="Saussurea">S.</tp:taxon-name-part> <tp:taxon-name-part taxon-name-part-type="species" reg="orgaadayi">orgaadayi</tp:taxon-name-part></tp:taxon-name></italic>. However, the three species are geographically isolated: <italic><tp:taxon-name><tp:taxon-name-part taxon-name-part-type="genus" reg="Saussurea">S.</tp:taxon-name-part> <tp:taxon-name-part taxon-name-part-type="species" reg="bogedaensis">bogedaensis</tp:taxon-name-part></tp:taxon-name></italic> occurs in the Dzungarian basin and the eastern Chinese Tien-Shan <abbrev xmlns:xlink="http://www.w3.org/1999/xlink" xlink:title="Mountains" id="ABBRID0EVDBG" xlink:type="simple">Mts</abbrev> and <italic><tp:taxon-name><tp:taxon-name-part taxon-name-part-type="genus" reg="Saussurea">S.</tp:taxon-name-part> <tp:taxon-name-part taxon-name-part-type="species" reg="involucrata">involucrata</tp:taxon-name-part></tp:taxon-name></italic> occurs in the Tien-Shan <abbrev xmlns:xlink="http://www.w3.org/1999/xlink" xlink:title="Mountains" id="ABBRID0EEEBG" xlink:type="simple">Mts</abbrev> (which cover parts of China and Central Asian states), whereas <italic><tp:taxon-name><tp:taxon-name-part taxon-name-part-type="genus" reg="Saussurea">S.</tp:taxon-name-part> <tp:taxon-name-part taxon-name-part-type="species" reg="orgaadayi">orgaadayi</tp:taxon-name-part></tp:taxon-name></italic> is present in the Altai <abbrev xmlns:xlink="http://www.w3.org/1999/xlink" xlink:title="Mountains" id="ABBRID0ETEBG" xlink:type="simple">Mts</abbrev> (which cover parts of China, Mongolia and Russia) (Fig. <xref ref-type="fig" rid="F3">3</xref>), according to <xref ref-type="bibr" rid="B25">Raab-Straube (2017)</xref> and <xref ref-type="bibr" rid="B4">Chen and Wang (2018)</xref>.</p></tp:treatment-sec><tp:treatment-sec sec-type="conservation status" id="SECID0EDFBG"><title>Conservation status.</title><p><italic><tp:taxon-name><tp:taxon-name-part taxon-name-part-type="genus" reg="Saussurea">Saussurea</tp:taxon-name-part> <tp:taxon-name-part taxon-name-part-type="species" reg="bogedaensis">bogedaensis</tp:taxon-name-part></tp:taxon-name></italic> is new to the Mongolian flora and occurs in the Baitag Bogd <abbrev xmlns:xlink="http://www.w3.org/1999/xlink" xlink:title="Mountain" id="ABBRID0EUFBG" xlink:type="simple">Mt</abbrev> in the <abbrev xmlns:xlink="http://www.w3.org/1999/xlink" xlink:title="Dzungarian Gobi" id="ABBRID0EYFBG" xlink:type="simple">DzG</abbrev> region. Individuals of the species were found in a few locations, namely in Baitag Bogd <abbrev xmlns:xlink="http://www.w3.org/1999/xlink" xlink:title="Mountain" id="ABBRID0E3FBG" xlink:type="simple">Mt</abbrev> and Altan Ovoo in the <abbrev xmlns:xlink="http://www.w3.org/1999/xlink" xlink:title="Dzungarian Gobi" id="ABBRID0EAGBG" xlink:type="simple">DzG</abbrev> region (Fig. <xref ref-type="fig" rid="F3">3</xref>). During our field surveys, we detected two different populations, which in total, accounted for fewer than 600 individuals in this region. This species is under threat, particularly owing to human interference and random cutting. Thus, <italic><tp:taxon-name><tp:taxon-name-part taxon-name-part-type="genus" reg="Saussurea">S.</tp:taxon-name-part> <tp:taxon-name-part taxon-name-part-type="species" reg="bogedaensis">bogedaensis</tp:taxon-name-part></tp:taxon-name></italic> has been assessed as Critically Endangered [CR C2a(i)] in Mongolia according to the IUCN Red List categories and criteria (<xref ref-type="bibr" rid="B14">IUCN 2019</xref>). This species was also evaluated as critically endangered in China (<xref ref-type="bibr" rid="B4">Chen and Wang 2018</xref>). <italic>In situ</italic> studies on the reproductive biology of <italic><tp:taxon-name><tp:taxon-name-part taxon-name-part-type="genus" reg="Saussurea">S.</tp:taxon-name-part> <tp:taxon-name-part taxon-name-part-type="species" reg="bogedaensis">bogedaensis</tp:taxon-name-part></tp:taxon-name></italic> are needed to more accurately assess the conservation status of this species in Mongolia.</p></tp:treatment-sec><tp:treatment-sec sec-type="material" id="SECID0EIHBG"><title>Specimens examined (new record).</title><p>Mongolia. Dzungarian Gobi region: Khovd Province, Uyench sum, Baitag Bogd <abbrev xmlns:xlink="http://www.w3.org/1999/xlink" xlink:title="Mountain" id="ABBRID0EOHBG" xlink:type="simple">Mt</abbrev>, Buduun Khargait river, <named-content xmlns:xlink="http://www.w3.org/1999/xlink" content-type="dwc:verbatimCoordinates" xlink:type="simple"><named-content content-type="geo-json" specific-use="{&#34;type&#34;:&#34;Point&#34;,&#34;coordinates&#34;:[90.920269,45.220700]}" id="NCID0EVHBG" xlink:type="simple">45°13'14.52"N, 90°55'12.97"E</named-content></named-content>, 2742 m a.s.l., 28 Jul 2019, <italic>Sh. Baasanmunkh et al.</italic>, <italic>20190698</italic>, <italic>20190699</italic>, <italic>20190700</italic> (UBU). The samples from this site were used for the molecular analysis confirming the identity of the Mongolian plants as <italic><tp:taxon-name><tp:taxon-name-part taxon-name-part-type="genus" reg="Saussurea">S.</tp:taxon-name-part> <tp:taxon-name-part taxon-name-part-type="species" reg="bogedaensis">bogedaensis</tp:taxon-name-part></tp:taxon-name></italic>.</p></tp:treatment-sec><ref-list><ref id="B4"><mixed-citation xmlns:xlink="http://www.w3.org/1999/xlink" xlink:type="simple"><person-group><name name-style="western"><surname>Chen</surname><given-names>J</given-names></name><name name-style="western"><surname>Wang</surname><given-names>Y-J</given-names></name></person-group> (<year>2018</year>) New <italic><tp:taxon-name><tp:taxon-name-part taxon-name-part-type="genus">Saussurea</tp:taxon-name-part></tp:taxon-name></italic> (<tp:taxon-name><tp:taxon-name-part taxon-name-part-type="family">Asteraceae</tp:taxon-name-part></tp:taxon-name>) species from Bogeda Mountain, eastern Tianshan, China, and inference of its evolutionary history and medical usage. PLoS One 13(7): e0199416. <ext-link xlink:type="simple" ext-link-type="doi" xlink:href="10.1371/journal.pone.0199416">https://doi.org/10.1371/journal.pone.0199416</ext-link></mixed-citation></ref><ref id="B6"><mixed-citation xmlns:xlink="http://www.w3.org/1999/xlink" xlink:type="simple"><person-group><name name-style="western"><surname>Chen</surname><given-names>J</given-names></name><name name-style="western"><surname>Zhao</surname><given-names>Y</given-names></name><name name-style="western"><surname>Wang</surname><given-names>Y</given-names></name><name name-style="western"><surname>Li</surname><given-names>X</given-names></name></person-group> (<year>2019</year>) Identification of species and materia medica within <tp:taxon-name><tp:taxon-name-part taxon-name-part-type="genus">Saussurea</tp:taxon-name-part> <tp:taxon-name-part taxon-name-part-type="infraspecific-rank">subg.</tp:taxon-name-part> <tp:taxon-name-part taxon-name-part-type="subgenus">Amphilaena</tp:taxon-name-part></tp:taxon-name> based on DNA barcodes. PeerJ 7: e6357. <ext-link xlink:type="simple" ext-link-type="doi" xlink:href="10.7717/peerj.6357">https://doi.org/10.7717/peerj.6357</ext-link></mixed-citation></ref><ref id="B10"><mixed-citation xmlns:xlink="http://www.w3.org/1999/xlink" xlink:type="simple"><person-group><name name-style="western"><surname>Grubov</surname><given-names>VI</given-names></name></person-group> (<year>1982</year>) Key to the vascular plants of Mongolia. Nauka Publishing, Leningrad, 1–443. [in Russian]</mixed-citation></ref><ref id="B25"><mixed-citation xmlns:xlink="http://www.w3.org/1999/xlink" xlink:type="simple"><person-group><name name-style="western"><surname>Raab-Straube</surname><given-names>EV</given-names></name></person-group> (<year>2017</year>) Taxonomic revision of <tp:taxon-name><tp:taxon-name-part taxon-name-part-type="genus">Saussurea</tp:taxon-name-part> <tp:taxon-name-part taxon-name-part-type="infraspecific-rank">subgenus</tp:taxon-name-part> <tp:taxon-name-part taxon-name-part-type="subgenus">Amphilaena</tp:taxon-name-part></tp:taxon-name> (<tp:taxon-name><tp:taxon-name-part taxon-name-part-type="family">Compositae</tp:taxon-name-part></tp:taxon-name>, <tp:taxon-name><tp:taxon-name-part taxon-name-part-type="tribe">Cardueae</tp:taxon-name-part></tp:taxon-name>). Berlin: BGBM, Freie Universität Berlin.</mixed-citation></ref><ref id="B14"><mixed-citation xmlns:xlink="http://www.w3.org/1999/xlink" xlink:type="simple"><institution xlink:type="simple">IUCN</institution> (<year>2019</year>) Guidelines for using the IUCN Red List Categories and Criteria. Version 12. Prepared by the Standards and Petitions Subcommittee. <ext-link xlink:type="simple" ext-link-type="uri" xlink:href="http://jr.iucnredlist.org/documents/RedListGuidelines.pdf">http://jr.iucnredlist.org/documents/RedListGuidelines.pdf</ext-link> [accessed 10.01.2020]</mixed-citation></ref></ref-list></tp:taxon-treatment>
